# Supplementary material for: Novel NADPH Oxidase-2 Inhibitors as Potential Anti-Inflammatory and Neuroprotective Agents
Source: Antioxidants (Basel). 2023 Aug 23;12(9):1660. doi: 10.3390/antiox12091660 (PMC10525516; doi:10.3390/antiox12091660)
Supplement: Supplementary file 1 [file antioxidants-12-01660-s001.zip]

Archive with 1 entries (1 files):
- antioxidants-2543440-supplementary.pdf
